# Supplementary material for: Psychometric Testing and Validation of the Italian Version of the Helsinki Chronic Pain Index (I-HCPI) in Dogs with Pain Related to Osteoarthritis
Source: Animals (Basel). 2023 Dec 25;14(1):83. doi: 10.3390/ani14010083 (PMC10778034; doi:10.3390/ani14010083)
Supplement: Supplementary file 1 [file animals-14-00083-s001.zip]

Archive with 1 entries (1 files):
- animals-2760432-supplementary.pdf
